# Supplementary material for: Trends in the burden of urolithiasis in China: an analysis from the global burden of disease study 2021
Source: Front Surg. 2025 Feb 18;12:1537706. doi: 10.3389/fsurg.2025.1537706 (PMC11876551; doi:10.3389/fsurg.2025.1537706)
Supplement: Supplementary file 1 [file Table1.xlsx]

## Sheet: Description
Supplementary Table 1	Burden of urolithiasis in 1992 and 2021.
Supplementary Table 2	Burden of urolithiasis in different age groups in 1992 and 2021.
Supplementary Table 3	The effect of age effects on prevalence rate of urolithiasis.
Supplementary Table 4	The effect of period effects on prevalence rate of urolithiasis.
Supplementary Table 5	The effect of cohort effects on prevalence rate of urolithiasis.
Supplementary Table 6	Predicted trends in ASPR for urolithiasis in China over the next 15 years.

## Sheet:  Supplementary Table 1
	1992 (95%UI)	2021 (95%UI)
ASPR of males	96.23 (77.58,118.01)	50.78 (42.35,60.62)
Number of male prevalence	512940 (413900,634048)	505349 (415592,614766)
ASPR of females	34.44 (27.53,43.07)	22.04 (17.96,27.05)
Number of female prevalence	180079 (145115,224909)	221103 (177849,277327)
UI: uncertainty interval; ASPR: age-standardized prevalence rate

## Sheet:  Supplementary Table 2
	1992 Prevalence number of male			1992 Prevalence number of female			2021 Prevalence number of male			2021 Prevalence number of female			1992 Prevalence rate of male			1992 Prevalence rate of female			2021 Prevalence rate of male			2021 Prevalence rate of female
	val	upper	lower	val	upper	lower	val	upper	lower	val	upper	lower	val	upper	lower	val	upper	lower	val	upper	lower	val	upper	lower
<5 years	423.669	772.538	189.927	263.922	514.549	109.986	269.903	450.8	141.045	128.22	237.882	55.6425	0.72633	1.32442	0.325607	0.516359	1.00671	0.215186	0.648328	1.08286	0.3388	0.355795	0.660093	0.154401
5-9 years	1054.02	1910.3	451.007	710.37	1290.71	283.894	565.847	950.116	270.378	293.216	513.466	106.046	1.79675	3.25643	0.768818	1.32139	2.40091	0.528085	1.11075	1.86506	0.530746	0.654099	1.14543	0.236566
10-14 years	1686.97	2881.93	707.177	1137.26	1906.22	461.754	796.139	1288.32	374.323	474.71	795.126	197.091	3.26158	5.57192	1.36726	2.3578	3.95203	0.957322	1.73102	2.80115	0.813877	1.18086	1.9779	0.49027
15-19 years	4181.67	7608.48	2084.54	2528.53	4531.86	1245.2	1758.65	2951.18	924.777	996.103	1703.73	505.123	7.12861	12.9704	3.55357	4.51806	8.09766	2.22497	4.38754	7.36272	2.30717	2.8798	4.92559	1.46034
20-24 years	11424	20259.4	5916.81	5570.9	10256.8	2931.82	5114.06	8466.47	2922.55	2238.7	3815.15	1266.03	17.0807	30.2909	8.84656	8.90068	16.3874	4.6842	13.1577	21.7829	7.51927	6.52556	11.1207	3.69033
25-29 years	22803.6	38919.2	12311.4	9625.54	16292.6	5239.98	13696.7	21770.5	8277.95	4720.84	7602.1	2738.54	35.098	59.9023	18.949	15.7278	26.6216	8.56196	30.0263	47.7259	18.1471	11.5519	18.6023	6.70121
30-34 years	26014.3	41604.7	14753.7	9729.09	15702.3	5574.91	30554.6	45935.2	18815.2	10084.1	15192.6	6009.27	57.043	91.2289	32.3513	23.0882	37.2632	13.2299	48.7441	73.2808	30.016	17.2468	25.9838	10.2776
35-39 years	41085.8	64682.6	22607.8	14838	23354.4	8260.4	36439.5	54184.3	21399.7	12774.7	19284.9	7175.51	82.6839	130.172	45.4975	32.3016	50.8415	17.9825	67.0262	99.6656	39.3621	24.7585	37.3759	13.9068
40-44 years	46636.7	75189.6	27144.9	17329.7	27566.7	10226.5	40668.3	62520.7	25698.7	15522.3	24022.7	9642.71	119.205	192.187	69.3832	47.97	76.3069	28.3077	86.6659	133.235	54.7652	34.7968	53.8524	21.6164
45-49 years	51941.9	79652.5	27163.8	19658.4	29509.2	10345	62093.4	92069.5	35007.7	26641.8	39691.1	14703.7	175.751	269.512	91.9115	73.57	110.436	38.7152	110.759	164.23	62.4453	49.1002	73.1497	27.0986
50-54 years	64047.8	96236	39226.7	23580.1	35225.8	14294.7	81314.7	120146	50749.3	38534.6	57803.6	23374.2	253.643	381.115	155.346	104.501	156.112	63.3503	132.995	196.507	83.0037	64.5277	96.7943	39.141
55-59 years	75670	111644	47595	26115	38852.2	16602.4	79942.2	113605	52108.9	40385.2	59346.6	24966.5	320.516	472.89	201.599	121.633	180.958	77.327	145.658	206.993	94.9445	73.3492	107.788	45.3451
60-64 years	67410.9	95750.5	43423.1	20719.3	30320.5	12916.4	50875.4	71110.5	33222.9	25011.3	36988.6	15373.2	350.492	497.839	225.771	115.44	168.935	71.9659	138.908	194.156	90.7102	68.7505	101.673	42.2575
65-69 years	50918.5	73232.7	31060.1	14548.2	21590.2	8658.88	49651.3	69141	32222	23397.4	34907.4	14283.9	357.126	513.631	217.846	99.9142	148.278	59.4676	131.561	183.203	85.3787	60.0498	89.5901	36.6597
70-74 years	29438	43991.5	19141.2	8316.04	13216.1	5400.81	28557.5	41358.6	19574	12170	19169.4	7827.13	314.72	470.311	204.637	78.1368	124.177	50.7455	110.446	159.954	75.7024	44.3512	69.8596	28.5246
75-79 years	12762	18575.1	8459.5	3747.54	5571.45	2472.69	13653.4	18513.4	9690.95	4915.82	7114.11	3317.29	239.77	348.985	158.936	53.8771	80.0988	35.5491	87.5083	118.657	62.1118	28.0639	40.6137	18.9381
80-84 years	4356.48	6276.51	2975.16	1308.98	1889.79	879.348	6557.05	8903.69	4695.9	2038.97	2896.73	1398.64	193.439	278.693	132.105	37.4839	54.1159	25.1809	75.5858	102.637	54.1316	18.3412	26.0571	12.5812
85-89 years	978.975	1423.86	656.66	309.76	458.551	204.968	2339.64	3141.17	1718.87	617.956	871.975	426.202	152.4	221.657	102.225	23.7561	35.1672	15.7194	67.2133	90.2399	49.3799	10.2229	14.4251	7.05067
90-94 years	100.516	144.233	66.0245	39.7402	56.0504	25.9411	459.042	612.446	330.71	134.068	183.593	93.5269	107.194	153.816	70.4115	15.3518	21.6525	10.0212	56.7535	75.7196	40.8872	6.31455	8.64719	4.4051
95+ years	4.3737	6.44511	2.58523	3.09989	4.55907	1.86	41.738	58.6884	29.0103	23.2865	32.7479	15.5707	51.8191	76.3609	30.6295	8.75788	12.8804	5.25491	34.5103	48.5254	23.9866	4.49411	6.32009	3.00503

## Sheet:  Supplementary Table 3
Age	Male			Female
	Mean	CI Lo	CI Hi	Mean	CI Lo	CI Hi
0-4	1.1999	0.8852	1.6266	0.9459	0.8007	1.1173
5-9	2.5046	2.0747	3.0235	2.0392	1.8437	2.2555
9-14	3.9822	3.4803	4.5564	3.2644	3.0389	3.5066
15-19	8.0933	7.3801	8.8754	5.8174	5.5273	6.1227
20-24	19.4373	18.2844	20.6629	10.8528	10.4597	11.2607
25-29	40.1024	38.3745	41.9081	18.0389	17.5355	18.5568
30-34	63.5623	61.3036	65.9042	25.4298	24.8301	26.0439
35-39	85.7584	83.22	88.3742	33.3435	32.6825	34.0179
40-44	109.047	106.163	112.01	44.3133	43.5418	45.0985
45-49	132.827	129.587	136.149	58.6823	57.7584	59.621
50-54	154.242	150.563	158.011	72.5792	71.4851	73.69
55-59	157.623	153.732	161.612	77.0955	75.9103	78.2992
60-64	136.347	132.708	140.085	67.6605	66.5313	68.8089
65-69	111.311	107.772	114.967	53.7389	52.629	54.8722
70-74	79.2177	76.2193	82.334	36.8467	35.9069	37.811
75-79	51.2419	48.7545	53.8562	21.6595	20.9112	22.4344
80-84	35.3128	32.8787	37.927	13.0634	12.3978	13.7648
85-89	24.5662	21.6451	27.8817	6.7751	6.1459	7.4686
90-94	16.1213	11.8539	21.9249	3.68	2.9551	4.5826
95-99	8.1223	2.5638	25.7325	2.2153	1.2237	4.0103

## Sheet:  Supplementary Table 4
Period	Male			Female
	Mean	CI Lo	CI Hi	Mean	CI Lo	CI Hi
1992-1996	1.0974	1.0565	1.1398	1.1523	1.1276	1.1776
1997-2001	1.0591	1.0319	1.087	1.0705	1.0531	1.0881
2002-2006	1	1	1	1	1	1
2007-2011	0.7831	0.7627	0.8041	0.8545	0.8408	0.8685
2012-2016	0.6741	0.6487	0.7004	0.7697	0.7532	0.7865
2017-2021	0.6301	0.5982	0.6638	0.7291	0.7087	0.75

## Sheet:  Supplementary Table 5
Cohort	Male			Female
	Mean	CI Lo	CI Hi	Mean	CI Lo	CI Hi
1897	6.5969	0.0433	1005.85	4.1044	0.3727	45.2047
1902	6.7435	2.4697	18.413	4.1715	2.1995	7.9114
1907	6.3343	4.5543	8.8099	3.4892	2.743	4.4384
1912	5.6255	4.8327	6.5484	2.8591	2.5499	3.2057
1917	4.8313	4.4229	5.2773	2.4293	2.2725	2.597
1922	4.0618	3.8282	4.3097	2.0898	1.9998	2.1838
1927	3.3041	3.1592	3.4556	1.8515	1.7928	1.9122
1932	2.6303	2.5352	2.729	1.6699	1.628	1.7128
1937	2.103	2.036	2.1721	1.5172	1.4848	1.5503
1942	1.7	1.6497	1.7517	1.3683	1.3418	1.3953
1947	1.3734	1.3357	1.4122	1.2181	1.1966	1.2399
1952	1.1471	1.1174	1.1775	1.0995	1.0816	1.1177
1957	1	1	1	1	1	1
1962	0.9145	0.8901	0.9396	0.9256	0.9099	0.9415
1967	0.8696	0.8457	0.8943	0.8767	0.8612	0.8924
1972	0.8437	0.8174	0.8708	0.833	0.816	0.8503
1977	0.8148	0.784	0.8468	0.7804	0.7608	0.8005
1982	0.7794	0.744	0.8166	0.7135	0.6918	0.7359
1987	0.7433	0.7036	0.7852	0.6523	0.6294	0.6761
1992	0.7039	0.6518	0.7602	0.6058	0.5771	0.6358
1997	0.6316	0.5572	0.7159	0.5514	0.5124	0.5934
2002	0.518	0.4209	0.6375	0.4479	0.3995	0.502
2007	0.4554	0.3363	0.6166	0.3502	0.296	0.4143
2012	0.4577	0.2986	0.7014	0.3215	0.2515	0.4109
2017	0.5018	0.2462	1.0228	0.3467	0.2279	0.5274

## Sheet: Supplementary Table 6
Year	Male			Female
	Mean	CI Lo	CI Hi	Mean	CI Lo	CI Hi
1990	99.9445	99.6564	100.233	35.5869	35.4207	35.7532
1991	98.1554	97.8752	98.4357	35.029	34.8691	35.189
1992	96.3906	96.1182	96.663	34.4765	34.3199	34.6331
1993	94.6872	94.4207	94.9538	33.9388	33.7854	34.0923
1994	93.0552	92.7945	93.3159	33.4211	33.2708	33.5715
1995	91.5113	91.2565	91.7661	32.9229	32.7754	33.0705
1996	90.0094	89.7604	90.2583	32.4186	32.2738	32.5635
1997	88.5147	88.2697	88.7597	31.8985	31.7566	32.0404
1998	87.0552	86.8161	87.2943	31.3912	31.252	31.5304
1999	85.6278	85.3926	85.863	30.9188	30.7826	31.0551
2000	84.2416	84.0123	84.471	30.5012	30.3673	30.635
2001	82.9243	82.6989	83.1497	30.1334	30.002	30.2647
2002	81.6323	81.4127	81.8518	29.7898	29.661	29.9186
2003	80.2785	80.0629	80.4941	29.4632	29.3368	29.5897
2004	78.7433	78.5336	78.953	29.1332	29.0093	29.257
2005	76.9165	76.7107	77.1223	28.7774	28.6557	28.8991
2006	73.6572	73.4592	73.8552	28.1001	27.9813	28.2189
2007	68.7082	68.5198	68.8966	27.0061	26.8914	27.1207
2008	63.2945	63.1167	63.4722	25.7823	25.6717	25.8928
2009	58.6442	58.4756	58.8127	24.7151	24.6083	24.8219
2010	55.9926	55.8297	56.1554	24.0832	23.9791	24.1873
2011	54.8268	54.6675	54.9862	23.7493	23.6472	23.8515
2012	53.8393	53.6831	53.9956	23.4124	23.3121	23.5128
2013	53.0254	52.8719	53.1789	23.0905	22.9919	23.1891
2014	52.3742	52.2231	52.5253	22.8031	22.7063	22.8999
2015	51.8993	51.7502	52.0485	22.5787	22.483	22.6743
2016	51.5472	51.3994	51.695	22.3918	22.2972	22.4865
2017	51.2617	51.1153	51.4081	22.2178	22.1239	22.3116
2018	51.0394	50.8941	51.1846	22.0811	21.988	22.1742
2019	50.8701	50.7258	51.0143	22.0055	21.913	22.0981
2020	50.6729	50.5295	50.8164	22.0288	21.9365	22.1211
2021	50.8362	50.6919	50.9804	22.0358	21.9417	22.1299
2022	52.2878	49.7594	54.8162	22.1826	21.4358	22.9293
2023	52.5625	48.4073	56.7177	22.2361	21.068	23.4043
2024	52.8546	46.6022	59.107	22.2894	20.5803	23.9986
2025	53.1658	44.4438	61.8878	22.3437	20.0113	24.6761
2026	53.4873	42.0017	64.9729	22.3956	19.3576	25.4336
2027	53.8146	39.2518	68.3774	22.4417	18.6197	26.2637
2028	54.1444	36.2496	72.0392	22.4821	17.8173	27.1469
2029	54.4806	32.9956	75.9655	22.5198	16.973	28.0666
2030	54.8248	29.4961	80.1534	22.5559	16.0683	29.0435
2031	55.1686	25.7555	84.5818	22.5869	15.0997	30.0741
2032	55.5091	21.777	89.2412	22.6091	14.0831	31.1351
2033	55.8458	17.5675	94.1242	22.6244	13.0008	32.248
2034	56.1839	13.1337	99.2341	22.6363	11.8955	33.3771
2035	56.526	8.47938	104.573	22.6462	10.7294	34.563
2036	56.8654	3.60515	110.126	22.6502	9.5378	35.7626
